# Supplementary material for: Is the Pattern Changing? Atrial Fibrillation and Screening with Holter Electrocardiograms among Ischemic Stroke Patients in Greenland from 2016 to 2021
Source: J Clin Med. 2023 Aug 18;12(16):5378. doi: 10.3390/jcm12165378 (PMC10455734; doi:10.3390/jcm12165378)
Supplement: Supplementary file 1 [file jcm-12-05378-s001.zip]

Archive with 1 entries (1 files):
- jcm-2497621-supplementary.pdf
